# Supplementary material for: Ashea megacephala Kim & Ahn (Coleoptera, Staphylinidae, Aleocharinae), a new gyrophaenine genus and species from Peru
Source: Zookeys. 2015 Oct 28;(530):91–9. doi: 10.3897/zookeys.530.6110 (PMC4668907; doi:10.3897/zookeys.530.6110)
Supplement: XML Treatment for Ashea [file zookeys.530.6110-treatment1.xml]

<!DOCTYPE tp:taxon-treatment
  PUBLIC "-//TaxonX//DTD Taxonomic Treatment Publishing DTD v0 20100105//EN" "tax-treatment-NSO.dtd">
<tp:taxon-treatment xmlns:tp="http://www.plazi.org/taxpub"><tp:treatment-meta><kwd-group><label>Taxon classification</label><kwd><named-content content-type="kingdom">Animalia</named-content></kwd><kwd><named-content content-type="order">Coleoptera</named-content></kwd><kwd><named-content content-type="family">Staphylinidae</named-content></kwd></kwd-group><mixed-citation publication-type="journal"><person-group><name><surname>Kim</surname><given-names>Yoon-Ho</given-names></name><name><surname>Ahn</surname><given-names>Kee-Jeong</given-names></name></person-group><article-title><italic><tp:taxon-name><tp:taxon-name-part taxon-name-part-type="genus">Ashea</tp:taxon-name-part> <tp:taxon-name-part taxon-name-part-type="species">megacephala</tp:taxon-name-part></tp:taxon-name></italic> Kim &amp; Ahn (<tp:taxon-name><tp:taxon-name-part taxon-name-part-type="order">Coleoptera</tp:taxon-name-part></tp:taxon-name>, <tp:taxon-name><tp:taxon-name-part taxon-name-part-type="family">Staphylinidae</tp:taxon-name-part></tp:taxon-name>, <tp:taxon-name><tp:taxon-name-part taxon-name-part-type="subfamily">Aleocharinae</tp:taxon-name-part></tp:taxon-name>), a new gyrophaenine genus and species from Peru</article-title><source>Zookeys</source><day>28</day><month>10</month><year>2015</year><volume>2015</volume><issue>530</issue><fpage>91</fpage><lpage>99</lpage><pub-id pub-id-type="doi">10.3897/zookeys.530.6110</pub-id></mixed-citation></tp:treatment-meta><tp:nomenclature><tp:taxon-name>
                        <tp:taxon-name-part taxon-name-part-type="genus">Ashea</tp:taxon-name-part>
                        <object-id xmlns:xlink="http://www.w3.org/1999/xlink" content-type="zoobank" xlink:type="simple">http://zoobank.org/69A1EB75-782C-4E89-BEA6-CABBE067AF8F</object-id>
                    </tp:taxon-name><tp:taxon-status xmlns:xlink="http://www.w3.org/1999/xlink" xlink:type="simple">gen. n.</tp:taxon-status></tp:nomenclature><tp:treatment-sec sec-type="Type species"><title>Type species.</title><p><italic><tp:taxon-name><tp:taxon-name-part taxon-name-part-type="genus">Ashea</tp:taxon-name-part> <tp:taxon-name-part taxon-name-part-type="species">megacephala</tp:taxon-name-part></tp:taxon-name></italic> sp. n.</p></tp:treatment-sec><tp:treatment-sec sec-type="Diagnosis"><title>Diagnosis.</title><p>Head (Fig. <xref ref-type="fig" rid="F2">2</xref>) very large, as wide as and distinctly longer than pronotum; eye large, longer than temple; labrum (Fig. <xref ref-type="fig" rid="F2">4</xref>) markedly transverse, seven pairs of macrosetae present; right mandible (Fig. <xref ref-type="fig" rid="F2">5</xref>) with very large median tooth; ligula (Fig. <xref ref-type="fig" rid="F4">14</xref>) short, entire apically, labial palpus with three indistinct palpomeres; pronotum (Fig. <xref ref-type="fig" rid="F3">8</xref>) markedly transverse, more than 2.0 times as wide as long; hypomeron not visible in lateral aspect; mesoventrite (Fig. <xref ref-type="fig" rid="F4">15</xref>) without medial longitudinal carina; tergite X (Fig. <xref ref-type="fig" rid="F3">9</xref>) with medial setose area arranged in distinct V-shape, composed of two indistinct rows of setae, setae subspatulate; median lobe (Fig. <xref ref-type="fig" rid="F3">10</xref>) bulbous at base, apical process long and slender.</p></tp:treatment-sec><tp:treatment-sec sec-type="Description"><title>Description.</title><p>Body (Fig. <xref ref-type="fig" rid="F1">1</xref>) very small, length 1.0–1.4 mm. Body slightly flattened dorso-ventrally, parallel-sided; surface sculpture reticulate throughout, slightly glossy and pubescent; light brown to brown but head, elytra, posterior half of abdominal tergite V and tergites VI–VII dark brown. <italic>Head.</italic> (Figs <xref ref-type="fig" rid="F1">1</xref>–<xref ref-type="fig" rid="F2">2</xref>) Very large, slightly trans<!--PageBreak-->verse and flattened, as wide as and distinctly longer than pronotum; eye large, longer than temple; infraorbital carina well developed, complete; gular suture moderately separated, subparallel-sided; antenna (Fig. <xref ref-type="fig" rid="F2">3</xref>) moderate in size, with eleven antennomeres, antennomere 4 transverse, 5–7 slightly transverse, 8–10 transverse, 5–10 slightly increase in relative width from base to apex. <italic>Mouthparts.</italic> Labrum (Fig. <xref ref-type="fig" rid="F2">4</xref>) markedly transverse, seven pairs of macrosetae present, sensilla of antero-medial sensory area distinct, α-sensillum with short setose process, β and γ minute and conical, ε with short setose process, almost as long as α, two lateral sensilla present on lateral <!--PageBreak-->margin of epipharynx, without transverse row of sensory pores on basal region of epipharynx; mandible (Figs <xref ref-type="fig" rid="F2">5–6</xref>) asymmetrical, decurved and pointed apically, ventral condylar molar patch moderate in size with densely arranged denticles, prostheca well developed, right mandible with very large median tooth; maxilla (Fig. <xref ref-type="fig" rid="F2">7</xref>) with four palpomeres, palpomeres 2–3 slightly dilated distally, 3 longer than 2, 4 elongate with a small spine at apex, filamentous sensilla reaching to basal third, lacinia with apex obliquely truncate with well developed “spore brush”, teeth of spore brush small and densely arranged, inner margin without spines, with a longitudinal row of setae; labium (Fig. <xref ref-type="fig" rid="F4">14</xref>) with ligula short, entire apically, labial palpus indistinctly composed of three palpomeres, palpomere 1 almost as long as 3, distinctly longer than 2, one medial seta present on prementum, medial pseudopore field of prementum narrow and without pseudopores, lateral pseudopore field with one setose pore, one real pore and three pseudopores, mentum moderately emarginate in anterior margin. <italic>Thorax.</italic> Pronotum (Fig. <xref ref-type="fig" rid="F3">8</xref>) markedly transverse, more than 2.0 times as wide as long, widest in middle, surface slightly pubescent, several macrosetae present; hypomeron not visible in lateral aspect; prosternum transverse, without distinct median knob; elytra (Fig. <xref ref-type="fig" rid="F3">12</xref>) slightly wider and distinctly longer than pronotum, postero-lateral margin moderately sinuate; hind wing without setose lobe on flabellum; mesoventrite (Fig. <xref ref-type="fig" rid="F4">15</xref>) without medial longitudinal carina, mesoventral process broad and not fused to metaventral process, apex truncate; apex of metaventral process indistinguishable; isthmus absent; mesocoxal cavities widely separated; metepisternum with single row of setae; tarsal formula 4-4-5, tarsomere 1 of pro– and mesolegs as long as 2, 1 of metaleg slightly longer than 2, with one empodial seta between tarsal claws, shorter than claw. <italic>Abdomen.</italic> Tergites III–VI transversely impressed; tergite X (Fig. <xref ref-type="fig" rid="F3">9</xref>) with medial setose area arranged in distinct V-shape, composed of two indistinct rows of setae, setae subspatulate, with six to nine macrosetae on each side of midline. <italic>Genitalia.</italic> Spermatheca (Fig. <xref ref-type="fig" rid="F4">16</xref>) simple and round; median lobe (Fig. <xref ref-type="fig" rid="F3">10</xref>) bulbous at base, apical process long and slender, flagellum long, slender and more or less whip-like; paramere (Fig. <xref ref-type="fig" rid="F3">11</xref>) with apical lobe of paramerite short and subcylindrical with four setae, paramerite enlarged, slightly longer than apex of condylite. <italic>Secondary sexual characteristics.</italic> Male: elytron (Fig. <xref ref-type="fig" rid="F3">12</xref>) with tubercle near suture about 0.2 length of elytron from posterior margin; subapical margin of tergite VII (Fig. <xref ref-type="fig" rid="F3">13</xref>) with two tooth-like tubercles; posterior-median margin of tergite VIII (Fig. <xref ref-type="fig" rid="F4">17</xref>) with triangular projection.</p><fig id="F1" position="float" orientation="portrait"><label>Figures 1.</label><caption><p><italic><tp:taxon-name><tp:taxon-name-part taxon-name-part-type="genus">Ashea</tp:taxon-name-part> <tp:taxon-name-part taxon-name-part-type="species">megacephala</tp:taxon-name-part></tp:taxon-name></italic>, habitus, 1.3 mm.</p></caption><graphic xmlns:xlink="http://www.w3.org/1999/xlink" xlink:href="zookeys-530-091-g001.jpg" position="float" orientation="portrait" xlink:type="simple" id="oo_62362.jpg"/></fig><fig id="F2" position="float" orientation="portrait"><label>Figures 2–7.</label><caption><p><italic><tp:taxon-name><tp:taxon-name-part taxon-name-part-type="genus">Ashea</tp:taxon-name-part> <tp:taxon-name-part taxon-name-part-type="species">megacephala</tp:taxon-name-part></tp:taxon-name></italic>, SEM photographs: <bold>2</bold> head, ventral aspect <bold>3</bold> antenna (antennomeres 2–11) <bold>4</bold> labrum, ventral aspect <bold>5</bold> right mandible, ventral aspect <bold>6</bold> left mandible, dorsal aspect <bold>7</bold> maxilla, ventral aspect.</p></caption><graphic xmlns:xlink="http://www.w3.org/1999/xlink" xlink:href="zookeys-530-091-g002.jpg" position="float" orientation="portrait" xlink:type="simple" id="oo_62363.jpg"/></fig><fig id="F3" position="float" orientation="portrait"><label>Figures 8–13.</label><caption><p><italic><tp:taxon-name><tp:taxon-name-part taxon-name-part-type="genus">Ashea</tp:taxon-name-part> <tp:taxon-name-part taxon-name-part-type="species">megacephala</tp:taxon-name-part></tp:taxon-name></italic>, SEM photographs: <bold>8</bold> pronotum, dorsal aspect <bold>9</bold> tergite X, dorsal aspect <bold>10</bold> median lobe, lateral aspect <bold>11</bold> paramere, lateral aspect <bold>12</bold> male elytron, dorsal aspect <bold>13</bold> male tergite VII, dorsal aspect.</p></caption><graphic xmlns:xlink="http://www.w3.org/1999/xlink" xlink:href="zookeys-530-091-g003.jpg" position="float" orientation="portrait" xlink:type="simple" id="oo_62364.jpg"/></fig><fig id="F4" position="float" orientation="portrait"><label>Figures 14–17.</label><caption><p><italic><tp:taxon-name><tp:taxon-name-part taxon-name-part-type="genus">Ashea</tp:taxon-name-part> <tp:taxon-name-part taxon-name-part-type="species">megacephala</tp:taxon-name-part></tp:taxon-name></italic>: <bold>14</bold> labium, ventral aspect <bold>15</bold> meso- and metaventrites, ventral aspect <bold>16</bold> spermatheca, <bold>17</bold> male tergite VIII, dorsal aspect. Scale bars 0.1 mm.</p></caption><graphic xmlns:xlink="http://www.w3.org/1999/xlink" xlink:href="zookeys-530-091-g004.jpg" position="float" orientation="portrait" xlink:type="simple" id="oo_62365.jpg"/></fig></tp:treatment-sec><tp:treatment-sec sec-type="Etymology"><title>Etymology.</title><p>Named after the late James S. Ashe in honor of his research on the subtribe <tp:taxon-name><tp:taxon-name-part taxon-name-part-type="subtribe">Gyrophaenina</tp:taxon-name-part></tp:taxon-name>. He was the first collector of these beetles.</p></tp:treatment-sec><tp:treatment-sec sec-type="Distribution"><title>Distribution.</title><p>Peru.</p></tp:treatment-sec><tp:treatment-sec sec-type="Remarks"><title>Remarks.</title><p><italic><tp:taxon-name><tp:taxon-name-part taxon-name-part-type="genus">Ashea</tp:taxon-name-part></tp:taxon-name></italic> gen. n. can be distinguished from other gyrophaenine genera by the diagnostic characters presented above. Especially, the combination of the large head and indistinctly articulated three labial palpomeres clearly makes this new genus unique among all other <tp:taxon-name><tp:taxon-name-part taxon-name-part-type="subtribe">Gyrophaenina</tp:taxon-name-part></tp:taxon-name>.</p><p><italic><tp:taxon-name><tp:taxon-name-part taxon-name-part-type="genus">Ashea</tp:taxon-name-part></tp:taxon-name></italic> gen. n. belongs to the “<italic><tp:taxon-name><tp:taxon-name-part taxon-name-part-type="genus">Gyrophaena</tp:taxon-name-part></tp:taxon-name></italic>” lineage (<italic>sensu</italic> <xref ref-type="bibr" rid="B1">Ashe 1984</xref>) based on the following characters: body slightly pubescent; ligula entire apically, prementum with a single medial seta. Among the lineage, this genus is probably the most closely related <!--PageBreak-->to <italic><tp:taxon-name><tp:taxon-name-part taxon-name-part-type="genus">Eumicrota</tp:taxon-name-part></tp:taxon-name></italic> Casey. These two genera share a small body size, entire and protruded ligula, markedly transverse pronotum, mesoventrite without medial longitudinal carina, tergite X with medial setose area arranged in distinct V-shape, and median lobe with apical process slender and elongate.</p><p>Tergite X provides useful characters in the study of the subtribe <tp:taxon-name><tp:taxon-name-part taxon-name-part-type="subtribe">Gyrophaenina</tp:taxon-name-part></tp:taxon-name> classification (<xref ref-type="bibr" rid="B1">Ashe 1984</xref>). Loss of setae antero-medially and postero-laterally results in <!--PageBreak-->one or a few rows of setae arranged in a distinct “V” shape. This distribution of microsetae is found only in <italic><tp:taxon-name><tp:taxon-name-part taxon-name-part-type="genus">Eumicrota</tp:taxon-name-part></tp:taxon-name></italic> and <italic><tp:taxon-name><tp:taxon-name-part taxon-name-part-type="genus">Ashea</tp:taxon-name-part></tp:taxon-name></italic> gen. n.</p><p>On the other hand, the genus <italic><tp:taxon-name><tp:taxon-name-part taxon-name-part-type="genus">Ashea</tp:taxon-name-part></tp:taxon-name></italic> gen. n. differs from <italic><tp:taxon-name><tp:taxon-name-part taxon-name-part-type="genus">Eumicrota</tp:taxon-name-part></tp:taxon-name></italic> by the following diagnostic characters: head very large, as wide as and distinctly longer than pronotum; right mandible with very large median tooth; labial palpus with three indistinctly separated palpomeres.</p><p>We have not had the opportunity to study any specimens of the following three gyrophaenine genera (<italic><tp:taxon-name><tp:taxon-name-part taxon-name-part-type="genus">Brachycantharus</tp:taxon-name-part></tp:taxon-name></italic> Bierig, <italic><tp:taxon-name><tp:taxon-name-part taxon-name-part-type="genus">Microbrachida</tp:taxon-name-part></tp:taxon-name></italic> Bierig, <italic><tp:taxon-name><tp:taxon-name-part taxon-name-part-type="genus">Neobrachychara</tp:taxon-name-part></tp:taxon-name></italic> Bierig) described from Central America by <xref ref-type="bibr" rid="B4">Bierig (1939)</xref>. Original descriptions of these genera did not include sufficient diagnostic characters and they have not been redescribed since their original description. However, <xref ref-type="bibr" rid="B4">Bierig (1939)</xref> provided very clear scientific habitus illustrations and they can be easily distinguished from <italic><tp:taxon-name><tp:taxon-name-part taxon-name-part-type="genus">Ashea</tp:taxon-name-part></tp:taxon-name></italic> gen. n. by the following diagnostic characters: body subparallel-sided in <italic><tp:taxon-name><tp:taxon-name-part taxon-name-part-type="genus">Ashea</tp:taxon-name-part></tp:taxon-name></italic> (body elongated-oval, sides of abdomen convergent to apex in <italic><tp:taxon-name><tp:taxon-name-part taxon-name-part-type="genus">Microbrachida</tp:taxon-name-part></tp:taxon-name></italic>); pronotum strongly transverse in <italic><tp:taxon-name><tp:taxon-name-part taxon-name-part-type="genus">Ashea</tp:taxon-name-part></tp:taxon-name></italic> (pronotum moderately transverse in <italic><tp:taxon-name><tp:taxon-name-part taxon-name-part-type="genus">Brachycantharus</tp:taxon-name-part></tp:taxon-name></italic>); tergite X with medial setose area arranged in distinct V-shape in <italic><tp:taxon-name><tp:taxon-name-part taxon-name-part-type="genus">Ashea</tp:taxon-name-part></tp:taxon-name></italic> (tergite X with medial setose area arranged in chevron-shape in <italic><tp:taxon-name><tp:taxon-name-part taxon-name-part-type="genus">Neobrachychara</tp:taxon-name-part></tp:taxon-name></italic>).</p></tp:treatment-sec><ref-list><ref id="B1"><mixed-citation xmlns:xlink="http://www.w3.org/1999/xlink" xlink:type="simple"><person-group><name name-style="western"><surname>Ashe</surname><given-names>JS</given-names></name></person-group> (<year>1984</year>) <article-title>Generic revision of the subtribe <tp:taxon-name><tp:taxon-name-part taxon-name-part-type="subtribe">Gyrophaenina</tp:taxon-name-part></tp:taxon-name> (<tp:taxon-name><tp:taxon-name-part taxon-name-part-type="order">Coleoptera</tp:taxon-name-part></tp:taxon-name>: <tp:taxon-name><tp:taxon-name-part taxon-name-part-type="family">Staphylinidae</tp:taxon-name-part></tp:taxon-name>: <tp:taxon-name><tp:taxon-name-part taxon-name-part-type="subfamily">Aleocharinae</tp:taxon-name-part></tp:taxon-name>) with a review of the described subgenera and major features of evolution.</article-title> <source>Quaestiones Entomologicae</source> <volume>20</volume>: <fpage>129</fpage>–<lpage>349</lpage>. </mixed-citation></ref><ref id="B4"><mixed-citation xmlns:xlink="http://www.w3.org/1999/xlink" xlink:type="simple"><person-group><name name-style="western"><surname>Bierig</surname><given-names>A</given-names></name></person-group> (<year>1939</year>) <article-title>Neue neotropische <tp:taxon-name><tp:taxon-name-part taxon-name-part-type="family">Staphylinidae</tp:taxon-name-part></tp:taxon-name> der Subfamilie <tp:taxon-name><tp:taxon-name-part taxon-name-part-type="subfamily">Aleocharinae</tp:taxon-name-part></tp:taxon-name> (<tp:taxon-name><tp:taxon-name-part taxon-name-part-type="order">Coleoptera</tp:taxon-name-part></tp:taxon-name>) (25. Beitrag zur Kenntnis der <tp:taxon-name><tp:taxon-name-part taxon-name-part-type="family">Staphylinidae</tp:taxon-name-part></tp:taxon-name>).</article-title> <source>Arbeiten über Morphologische und Taxonomische Entomologie aus Berlin-Dahlem</source> <volume>6</volume>: <fpage>16</fpage>–<lpage>31</lpage>, pls 2–3. </mixed-citation></ref></ref-list></tp:taxon-treatment>
