# Supplementary material for: Ashea megacephala Kim & Ahn (Coleoptera, Staphylinidae, Aleocharinae), a new gyrophaenine genus and species from Peru
Source: Zookeys. 2015 Oct 28;(530):91–9. doi: 10.3897/zookeys.530.6110 (PMC4668907; doi:10.3897/zookeys.530.6110)
Supplement: XML Treatment for Ashea megacephala [file zookeys.530.6110-treatment2.xml]

<!DOCTYPE tp:taxon-treatment
  PUBLIC "-//TaxonX//DTD Taxonomic Treatment Publishing DTD v0 20100105//EN" "tax-treatment-NSO.dtd">
<tp:taxon-treatment xmlns:tp="http://www.plazi.org/taxpub"><tp:treatment-meta><kwd-group><label>Taxon classification</label><kwd><named-content content-type="kingdom">Animalia</named-content></kwd><kwd><named-content content-type="order">Coleoptera</named-content></kwd><kwd><named-content content-type="family">Staphylinidae</named-content></kwd></kwd-group><mixed-citation publication-type="journal"><person-group><name><surname>Kim</surname><given-names>Yoon-Ho</given-names></name><name><surname>Ahn</surname><given-names>Kee-Jeong</given-names></name></person-group><article-title><italic><tp:taxon-name><tp:taxon-name-part taxon-name-part-type="genus">Ashea</tp:taxon-name-part> <tp:taxon-name-part taxon-name-part-type="species">megacephala</tp:taxon-name-part></tp:taxon-name></italic> Kim &amp; Ahn (<tp:taxon-name><tp:taxon-name-part taxon-name-part-type="order">Coleoptera</tp:taxon-name-part></tp:taxon-name>, <tp:taxon-name><tp:taxon-name-part taxon-name-part-type="family">Staphylinidae</tp:taxon-name-part></tp:taxon-name>, <tp:taxon-name><tp:taxon-name-part taxon-name-part-type="subfamily">Aleocharinae</tp:taxon-name-part></tp:taxon-name>), a new gyrophaenine genus and species from Peru</article-title><source>Zookeys</source><day>28</day><month>10</month><year>2015</year><volume>2015</volume><issue>530</issue><fpage>91</fpage><lpage>99</lpage><pub-id pub-id-type="doi">10.3897/zookeys.530.6110</pub-id></mixed-citation></tp:treatment-meta><tp:nomenclature><tp:taxon-name>
                        <tp:taxon-name-part taxon-name-part-type="genus">Ashea</tp:taxon-name-part>
                        <tp:taxon-name-part taxon-name-part-type="species">megacephala</tp:taxon-name-part>
                        <object-id xmlns:xlink="http://www.w3.org/1999/xlink" content-type="zoobank" xlink:type="simple">http://zoobank.org/BC7C5FB9-EF97-45F7-9571-DA6856CEC74A</object-id>
                    </tp:taxon-name><tp:taxon-authority>Kim &amp; Ahn</tp:taxon-authority><tp:taxon-status xmlns:xlink="http://www.w3.org/1999/xlink" xlink:type="simple">sp. n.</tp:taxon-status></tp:nomenclature><tp:treatment-sec sec-type="type material"><title>Type material.</title><p><bold>Holotype</bold>, male, labeled as follows: Peru: Tambopata Prov., 15 km NE Pto. Maldonado, 6 July 1989, 200 m, J. Ashe, R. Leschen, #427, <italic>ex: Daedaleopsis</italic>; Holotype, <italic><tp:taxon-name><tp:taxon-name-part taxon-name-part-type="genus">Ashea</tp:taxon-name-part> <tp:taxon-name-part taxon-name-part-type="species">megacephala</tp:taxon-name-part></tp:taxon-name></italic> Kim and Ahn, Desig. Y.-H. Kim and K.-J. Ahn 2015. <bold>Paratypes</bold>, 5♂♂4♀♀ (2♂♂1♀ on slides), same data as holotype; 1♀, Tambopata Prov., 15 km NE Pto. Maldonaldo, 13 July 1989, 200 m, J. Ashe, R. Leschen, #507, <italic>ex</italic>: rotten tree; 1♀, Tambopata Prov., 15 km NE Pto. Maldonado, 13 July 1989, 200 m, J. Ashe, R. Leschen, #508, <italic>ex</italic>: polypore; 1♀, Tambopata Prov., 15 km NE Pto. Maldonado, 13 July 1989, 200 m, J. Ashe, R. Leschen, #515, <italic>ex: Irpex</italic>-like; 1♀, Tambopata Prov., 15 km NE Pto. Maldonado, 9 July 1989, 200 m, J. Ashe, R. Leschen, #454, <italic>ex: Schizopora</italic>; 2♀♀, Tambopata Prov., 15 km NE Pto. Maldonado, 17 July 1989, 200 m, J. Ashe, R. Leschen, #537, <italic>ex: <tp:taxon-name><tp:taxon-name-part taxon-name-part-type="family">Thelephoraceae</tp:taxon-name-part></tp:taxon-name></italic>; 1♀, Tambopata Prov., 15 km NE Pto. Maldonado, 16 July 1989, 200 m, J. Ashe, R. Leschen, #86, <italic>ex: <tp:taxon-name><tp:taxon-name-part taxon-name-part-type="genus">Auricularia</tp:taxon-name-part> <tp:taxon-name-part taxon-name-part-type="species">auricula</tp:taxon-name-part></tp:taxon-name></italic>.</p></tp:treatment-sec><tp:treatment-sec sec-type="Description"><title>Description.</title><p>Body length 1.0–1.4 mm. <italic>Head.</italic> Very large, slightly transverse and flattened, as wide as and distinctly longer than pronotum; eye large, longer than temple, length ratio of eye to temple 1.56; antennomere 1 longest, about 2.8 times as long as wide, 2 about 1.5 times as long as wide and 1.5 times as long as 3, 3 about 1.4 times as long as wide, 4 about 1.4 times as wide as long, 5 about 1.1 times as wide as long, 6–7 about 1.2 times as wide as long, 8–9 about 1.3 times as wide as long, 10 about 1.36 times as wide as long, 11 about 1.4 times as long as wide (Fig. <xref ref-type="fig" rid="F2">3</xref>). <italic>Mouthparts.</italic> Labrum (Fig. <xref ref-type="fig" rid="F2">4</xref>) markedly transverse, about 2.3 times as wide as <!--PageBreak-->long; mandible (Figs <xref ref-type="fig" rid="F2">5–6</xref>) about 1.5 times as long as basal width, ventral condylar molar patch moderate in size, about 0.3 times of basal width; maxillary palpomere 2 (Fig. <xref ref-type="fig" rid="F2">7</xref>) about 2.3 times as long as wide, 3 about 2.25 times as long as wide and about 1.4 times as long as 2; prementum (Fig. <xref ref-type="fig" rid="F4">14</xref>) with medial seta distinctly longer than ligula. <italic>Thorax.</italic> Pronotum (Fig. <xref ref-type="fig" rid="F3">8</xref>) markedly transverse, more than 2.0 times as wide as long, widest at middle; mesoventral process (Fig. <xref ref-type="fig" rid="F4">15</xref>) extended to about half <!--PageBreak-->of mesocoxal cavities. <italic>Genitalia.</italic> Spermatheca (Fig. <xref ref-type="fig" rid="F4">16</xref>) simple and round at base; median lobe (Fig. <xref ref-type="fig" rid="F3">10</xref>) bulbous at base, apical process long, slender and recurved subapically, flagellum long, slender and more or less whip-like; paramere (Fig. <xref ref-type="fig" rid="F3">11</xref>) with apical lobe of paramerite short and subcylindrical with four setae, basal two distinctly longer than others, paramerite enlarged, slightly longer than apex of condylite. <italic>Secondary sexual characteristics.</italic> Male: elytron (Fig. <xref ref-type="fig" rid="F3">12</xref>) with tubercle at near suture about 0.2 length of elytron from posterior margin; subapical margin of tergite VII (Fig. <xref ref-type="fig" rid="F3">13</xref>) with two tooth-like tubercles; posterior-medial margin of tergite VIII (Fig. <xref ref-type="fig" rid="F4">17</xref>) with triangular projection.</p></tp:treatment-sec><tp:treatment-sec sec-type="Distribution"><title>Distribution.</title><p>Tambopata, Peru.</p></tp:treatment-sec><tp:treatment-sec sec-type="Etymology"><title>Etymology.</title><p>Named from the Greek <italic>mega</italic> meaning “large” and <italic>cephalus</italic> meaning “head”, which refers to large head.</p></tp:treatment-sec><tp:treatment-sec sec-type="Remarks"><title>Remarks.</title><p>Specimens were collected on mushrooms and/or mushroom associated trees in Peru.</p><!--PageBreak--></tp:treatment-sec><tp:treatment-sec><!--Section generated to contain objects referenced in tp:taxon-treatment.--><fig id="F2" position="float" orientation="portrait"><label>Figures 2–7.</label><caption><p><italic><tp:taxon-name><tp:taxon-name-part taxon-name-part-type="genus">Ashea</tp:taxon-name-part> <tp:taxon-name-part taxon-name-part-type="species">megacephala</tp:taxon-name-part></tp:taxon-name></italic>, SEM photographs: <bold>2</bold> head, ventral aspect <bold>3</bold> antenna (antennomeres 2–11) <bold>4</bold> labrum, ventral aspect <bold>5</bold> right mandible, ventral aspect <bold>6</bold> left mandible, dorsal aspect <bold>7</bold> maxilla, ventral aspect.</p></caption><graphic xmlns:xlink="http://www.w3.org/1999/xlink" xlink:href="zookeys-530-091-g002.jpg" position="float" orientation="portrait" xlink:type="simple" id="oo_62363.jpg"/></fig><fig id="F4" position="float" orientation="portrait"><label>Figures 14–17.</label><caption><p><italic><tp:taxon-name><tp:taxon-name-part taxon-name-part-type="genus">Ashea</tp:taxon-name-part> <tp:taxon-name-part taxon-name-part-type="species">megacephala</tp:taxon-name-part></tp:taxon-name></italic>: <bold>14</bold> labium, ventral aspect <bold>15</bold> meso- and metaventrites, ventral aspect <bold>16</bold> spermatheca, <bold>17</bold> male tergite VIII, dorsal aspect. Scale bars 0.1 mm.</p></caption><graphic xmlns:xlink="http://www.w3.org/1999/xlink" xlink:href="zookeys-530-091-g004.jpg" position="float" orientation="portrait" xlink:type="simple" id="oo_62365.jpg"/></fig><fig id="F3" position="float" orientation="portrait"><label>Figures 8–13.</label><caption><p><italic><tp:taxon-name><tp:taxon-name-part taxon-name-part-type="genus">Ashea</tp:taxon-name-part> <tp:taxon-name-part taxon-name-part-type="species">megacephala</tp:taxon-name-part></tp:taxon-name></italic>, SEM photographs: <bold>8</bold> pronotum, dorsal aspect <bold>9</bold> tergite X, dorsal aspect <bold>10</bold> median lobe, lateral aspect <bold>11</bold> paramere, lateral aspect <bold>12</bold> male elytron, dorsal aspect <bold>13</bold> male tergite VII, dorsal aspect.</p></caption><graphic xmlns:xlink="http://www.w3.org/1999/xlink" xlink:href="zookeys-530-091-g003.jpg" position="float" orientation="portrait" xlink:type="simple" id="oo_62364.jpg"/></fig></tp:treatment-sec></tp:taxon-treatment>
